# Supplementary material for: Preventive Effect of Limosilactobacillus fermentum SCHY34 on Lead Acetate-Induced Neurological Damage in SD Rats
Source: Front Nutr. 2022 Apr 27;9:852012. doi: 10.3389/fnut.2022.852012 (PMC9094495; doi:10.3389/fnut.2022.852012)
Supplement: Supplementary file 2 [file Table_1.XLSX]

## Sheet: OD value 
OD600 Blank	OD600 0.3%	OD600 0.3%-OD600 blank
1.97539	2.94128	0.96589
2.01865	2.91845	0.8998		57.3484	average	std
1.86295	2.95654	1.09359		61.4643	59.3135	2.06421
				59.128
	OD600 0.0%	OD600 0.0%-OD600 blank
	3.65964	1.68425
	3.48259	1.46394
	3.71248	1.84953

## Sheet: count
		count(1:1000)	count(1:10000)	CFU/mL
0h	1.0% bile salt	227	57	270909
		295	28
		248	39			growth efficiency of bile salts
						60.5144
		count(1:1000)	count(1:10000)	CFU/mL
24h	1.0% bile salt	158	15	163939
		132	24
		194	18
